# Supplementary material for: Dopamine Modulates Drosophila Gut Physiology, Providing New Insights for Future Gastrointestinal Pharmacotherapy
Source: Biology (Basel). 2021 Sep 30;10(10):983. doi: 10.3390/biology10100983 (PMC8533061; doi:10.3390/biology10100983)
Supplement: Supplementary file 1 [file biology-10-00983-s001.zip]

Archive with 1 entries (1 files):
- biology-1307163-supplementary.pdf
